# Supplementary material for: Silicon-Bridged Bis(12-crown-4) Ethers as Ionophores for Sodium Ion-Selective Electrodes
Source: Molecules. 2025 Feb 17;30(4):925. doi: 10.3390/molecules30040925 (PMC11858547; doi:10.3390/molecules30040925)
Supplement: Supplementary file 1 [file molecules-30-00925-s001.zip]

Archive with 1 entries (1 files):
- molecules-3429863-supplementary.pdf
